# Supplementary material for: Potential Parasite Transmission in Multi-Host Networks Based on Parasite Sharing
Source: PLoS One. 2015 Mar 6;10(3):e0117909. doi: 10.1371/journal.pone.0117909 (PMC4352066; doi:10.1371/journal.pone.0117909)
Supplement: S1 Data — (CSV) [file pone.0117909.s001.csv]

RodentID	Locality	RodentSp	Age	Sex	Spleen	BM	RSM	Habitat
R5466	BUR	Rattus_exulans	A	M	96	40.4	0.00238	settlement
R5472	BUR	Bandicota_savilei	A	M	1845	316.7	0.00583	lowland
R5474	BUR	Bandicota_savilei	Y	F	834	340.9	0.00245	lowland
R5491	BUR	Rattus_exulans	A	F	38	35.7	0.00106	settlement
R5471	BUR	Bandicota_indica	Y	F	4012	491.9	0.00816	lowland
R5467	BUR	Rattus_exulans	A	M	51	30.1	0.00169	settlement
R5506	BUR	Mus_cervicolor	A	M	33	20.8	0.00159	lowland
R5495	BUR	Rattus_exulans	A	F	88	40.4	0.00218	settlement
R5496	BUR	Rattus_exulans	A	F	89	36.5	0.00244	settlement
R5499	BUR	Bandicota_savilei	A	M	2106	387	0.00544	lowland
R5500	BUR	Bandicota_savilei	Y	M	204	104	0.00196	lowland
R5510	BUR	Bandicota_savilei	Y	F	449	178.4	0.00252	lowland
R5511	BUR	Bandicota_savilei	A	F	1293	311.4	0.00415	lowland
R5512	BUR	Bandicota_savilei	Y	F	134	64.8	0.00207	lowland
R5516	BUR	Bandicota_savilei	Y	M	131	99.1	0.00132	lowland
R5518	BUR	Bandicota_savilei	A	F	1079	239.2	0.00451	lowland
R5521	BUR	Bandicota_savilei	A	F	774	275	0.00281	lowland
R5522	BUR	Bandicota_savilei	Y	F	347	140.9	0.00246	lowland
R5525	BUR	Bandicota_savilei	Y	F	392	148.8	0.00263	lowland
R5526	BUR	Bandicota_savilei	Y	F	357	183.7	0.00194	lowland
R5498	BUR	Rattus_tanezumi	A	F	108	94.2	0.00115	settlement
R5501	BUR	Rattus_exulans	A	F	130	44	0.00295	settlement
R5505	BUR	Rattus_tanezumi	A	M	80	81.4	0.00098	lowland
R5531	BUR	Mus_cervicolor	A	M	75	18.3	0.0041	lowland
R5532	BUR	Mus_caroli	A	M	22	18.8	0.00117	lowland
R5478	BUR	Bandicota_savilei	A	F	942	340	0.00277	lowland
R5481	BUR	Bandicota_savilei	A	M	1579	344.7	0.00458	lowland
R5524	BUR	Mus_cervicolor	A	F	77	16.5	0.00467	lowland
R5514	BUR	Rattus_tanezumi	A	M	112	128.4	0.00087	forest
R5528	BUR	Mus_cervicolor	A	M	115	20.3	0.00567	lowland
R5529	BUR	Rattus_tanezumi	Y	M	68	39	0.00174	lowland
R5515	BUR	Mus_cervicolor	A	M	66	22.9	0.00288	lowland
R5523	BUR	Mus_cervicolor	A	F	120	25.2	0.00476	lowland
C0398	MON	Bandicota_savilei	Y	F	540	203.7	0.00265	upland
C0425	MON	Bandicota_savilei	Y	F	279	141.8	0.00197	upland
C0381	MON	Bandicota_savilei	A	F	332	123.7	0.00268	upland
C0373	MON	Bandicota_savilei	Y	F	231	130.4	0.00177	upland
C0380	MON	Bandicota_savilei	A	F	266	142.4	0.00187	upland
C0375	MON	Bandicota_savilei	Y	M	303	165.5	0.00183	upland
C0379	MON	Bandicota_savilei	Y	F	85	68.8	0.00124	upland
C0408	MON	Rattus_exulans	A	F	187	35.8	0.00522	settlement
C0444	MON	Rattus_exulans	A	F	64	41.3	0.00155	settlement
C0461	MON	Rattus_exulans	A	F	50	51.7	0.00097	settlement
C0481	MON	Berylmys_berdmorei	Y	M	230	191.7	0.0012	upland
C0465	MON	Bandicota_savilei	Y	F	120	122.3	0.00098	unknown
C0377	MON	Bandicota_savilei	Y	F	109	112.2	0.00097	lowland
C0358	MON	Bandicota_savilei	Y	F	363	194	0.00187	lowland
C0367	MON	Bandicota_savilei	Y	F	223	186.9	0.00119	lowland
C0352	MON	Maxomys_surifer	A	F	186	157	0.00118	forest
C0388	MON	Niviventer_fulvescens	A	M	NA	80.7	NA	forest
C0421	MON	Leopoldamys_edwardsi	A	M	528	275.5	0.00192	forest
C0362	MON	Rattus_tanezumi	A	F	771	162.7	0.00474	forest
C0371	MON	Rattus_tanezumi	A	M	294	120.5	0.00244	forest
C0385	MON	Rattus_tanezumi	Y	M	NA	50.8	NA	forest
C0355	MON	Bandicota_savilei	Y	F	480	181.2	0.00265	upland
C0363	MON	Rattus_tanezumi	A	F	163	134	0.00122	forest
C0368	MON	Rattus_tanezumi	A	M	313	112.1	0.00279	forest
C0386	MON	Rattus_tanezumi	A	M	NA	112.3	NA	forest
C0389	MON	Rattus_tanezumi	Y	M	NA	34.3	NA	forest
C0390	MON	Rattus_tanezumi	A	M	NA	120.6	NA	forest
C0392	MON	Rattus_tanezumi	A	F	NA	71.6	NA	forest
C0396	MON	Rattus_tanezumi	A	M	241	132.5	0.00182	forest
C0406	MON	Rattus_tanezumi	A	M	109	112.9	0.00097	forest
C0391	MON	Rattus_tanezumi	A	F	NA	118.6	NA	upland
C0374	MON	Bandicota_savilei	Y	F	199	126.6	0.00157	upland
C0413	MON	Bandicota_savilei	Y	F	165	169.5	0.00097	upland
C0414	MON	Bandicota_savilei	Y	M	230	197.6	0.00116	upland
C0430	MON	Niviventer_fulvescens	Y	F	72	60.7	0.00119	forest
C0431	MON	Maxomys_surifer	A	F	109	148.4	0.00073	forest
C0428	MON	Rattus_tanezumi	A	F	211	82.5	0.00256	upland
C0478	MON	Maxomys_surifer	A	M	260	153.7	0.00169	upland
C0411	MON	Bandicota_savilei	Y	F	167	124.4	0.00134	upland
C0412	MON	Bandicota_savilei	Y	F	204	132.8	0.00154	upland
C0420	MON	Bandicota_savilei	Y	M	221	152.4	0.00145	upland
C0435	MON	Bandicota_savilei	Y	M	243	151.5	0.0016	upland
C0436	MON	Bandicota_savilei	Y	F	57	141.4	4.00E-04	upland
C0439	MON	Bandicota_savilei	Y	M	194	116.3	0.00167	upland
C0443	MON	Bandicota_indica	Y	F	532	372.9	0.00143	upland
C0467	MON	Bandicota_savilei	Y	M	214	153.6	0.00139	upland
C0446	MON	Leopoldamys_edwardsi	A	M	620	322.5	0.00192	forest
C0416	MON	Bandicota_savilei	Y	F	150	126.5	0.00119	lowland
C0477	MON	Rattus_tanezumi	A	M	222	90	0.00247	forest
C0438	MON	Maxomys_surifer	A	M	186	189.4	0.00098	forest
C0163	SIH	Rattus_argentiventer	A	M	210	156.4	0.00134	settlement
C0198	SIH	Rattus_tanezumi	A	M	204	119.7	0.0017	settlement
C0210	SIH	Rattus_norvegicus	A	F	771	156.4	0.00493	settlement
C0214	SIH	Rattus_tanezumi	A	F	167	109.9	0.00152	settlement
C0276	SIH	Rattus_tanezumi	A	F	NA	136	NA	settlement
C0134	SIH	Rattus_exulans	A	F	67	41.1	0.00163	settlement
C0138	SIH	Rattus_exulans	A	F	48	38.4	0.00125	settlement
C0164	SIH	Rattus_tanezumi	A	M	223	143.8	0.00155	settlement
C0141	SIH	Rattus_norvegicus	A	F	260	102.2	0.00254	lowland
C0142	SIH	Rattus_norvegicus	A	F	411	93.6	0.00439	lowland
C0215	SIH	Rattus_tanezumi	A	M	397	106.6	0.00372	settlement
C0218	SIH	Rattus_exulans	A	F	58	32.1	0.00181	settlement
C0148	SIH	Rattus_exulans	A	F	211	39	0.00541	settlement
C0165	SIH	Rattus_exulans	A	M	120	37.2	0.00323	settlement
C0167	SIH	Rattus_exulans	A	F	131	32.3	0.00406	settlement
C0179	SIH	Rattus_exulans	A	F	78	32.4	0.00241	settlement
C0180	SIH	Rattus_exulans	A	M	110	51	0.00216	settlement
C0182	SIH	Rattus_exulans	A	M	51	25.7	0.00198	settlement
C0184	SIH	Rattus_exulans	A	F	91	33.8	0.00269	settlement
C0189	SIH	Rattus_exulans	A	F	129	34.8	0.00371	settlement
C0160	SIH	Rattus_tanezumi	A	M	270	155.5	0.00174	lowland
C0248	SIH	Rattus_tanezumi	A	M	226	110.2	0.00205	lowland
C0323	SIH	Rattus_tanezumi	A	F	138	100.4	0.00137	lowland
C0211	SIH	Rattus_norvegicus	Y	F	875	276.4	0.00317	settlement
C0247	SIH	Rattus_argentiventer	A	F	240	126.1	0.0019	settlement
C0338	SIH	Rattus_argentiventer	A	F	631	217.5	0.0029	settlement
C0274	SIH	Rattus_argentiventer	A	M	320	148.9	0.00215	settlement
C0291	SIH	Rattus_norvegicus	Y	F	264	97.8	0.0027	settlement
C0317	SIH	Rattus_norvegicus	Y	F	119	30.4	0.00391	settlement
C0308	SIH	Rattus_norvegicus	A	F	555	143.7	0.00386	lowland
C0152	SIH	Rattus_tanezumi	A	M	295	138.8	0.00213	lowland
C0192	SIH	Rattus_tanezumi	A	M	288	164.4	0.00175	lowland
C0222	SIH	Maxomys_surifer	Y	M	87	147.1	0.00059	upland
C0270	SIH	Rattus_tanezumi	A	M	540	177.7	0.00304	lowland
C0249	SIH	Rattus_argentiventer	A	M	316	168.3	0.00188	lowland
C0245	SIH	Berylmys_berdmorei	Y	M	NA	136.3	NA	upland
C0306	SIH	Berylmys_berdmorei	Y	F	193	77	0.00251	lowland
C0277	SIH	Rattus_tanezumi	Y	M	355	148.8	0.00239	upland
C0271	SIH	Rattus_tanezumi	A	M	231	110.7	0.00209	upland
C0272	SIH	Rattus_tanezumi	A	F	172	112	0.00154	upland
C0292	SIH	Rattus_tanezumi	A	M	222	138.2	0.00161	upland
C0304	SIH	Rattus_norvegicus	Y	M	650	84.5	0.00769	settlement
C0337	SIH	Rattus_norvegicus	Y	F	286	62.6	0.00457	settlement
