# Supplementary material for: Potential Parasite Transmission in Multi-Host Networks Based on Parasite Sharing
Source: PLoS One. 2015 Mar 6;10(3):e0117909. doi: 10.1371/journal.pone.0117909 (PMC4352066; doi:10.1371/journal.pone.0117909)
Supplement: S2 Data — (CSV) [file pone.0117909.s002.csv]

	Aonchotheca.sp	Capillaria1.sp	Echinostoma.malayanum	Eucoleus.sp	Heterakis.spumosa	Gongylonema.neoplasticum	Hymenolepis.diminuta	Notocotylus.loeiensis	Physaloptera.ngoci	Protospiura.siamensis	Raillietina.sp	Hymenolepis.nana	Syphacia.muris
C0134	0	0	0	0	0	1	0	0	0	0	0	0	0
C0138	0	0	0	0	0	0	1	0	0	0	0	0	0
C0141	0	0	0	0	0	0	0	0	0	0	1	0	0
C0142	0	0	0	0	0	0	0	0	0	0	1	0	0
C0148	0	0	0	0	0	1	1	0	0	0	0	0	0
C0152	0	0	0	0	1	0	0	0	0	0	0	0	0
C0160	0	0	0	0	0	0	0	0	1	0	0	0	1
C0163	0	0	0	0	0	0	0	0	1	0	0	0	1
C0164	0	0	0	0	0	0	0	0	0	0	1	0	0
C0165	0	0	0	0	0	1	1	0	0	0	0	0	0
C0167	0	0	0	0	0	0	0	0	0	0	0	0	1
C0179	0	0	0	0	0	1	1	0	0	0	0	0	1
C0180	0	0	0	0	0	0	1	0	0	0	0	0	1
C0182	0	0	0	0	0	0	0	0	0	0	0	0	1
C0184	0	0	0	0	0	1	0	0	0	0	0	0	0
C0189	0	0	0	0	0	0	1	0	0	0	0	0	0
C0192	0	0	0	0	0	0	0	0	0	0	0	0	1
C0198	0	0	0	0	1	0	1	0	0	0	0	0	0
C0210	0	0	0	0	0	0	0	0	0	0	1	0	0
C0211	0	0	0	0	0	0	0	0	0	0	1	0	0
C0214	0	0	0	0	1	0	0	0	0	0	0	0	0
C0215	0	0	0	0	0	0	0	0	0	0	1	0	0
C0218	0	0	0	0	0	0	1	0	0	0	0	0	0
C0222	0	0	0	0	0	0	0	0	0	0	1	0	0
C0245	0	0	0	0	1	0	0	0	0	0	0	0	0
C0247	0	0	0	0	0	0	0	0	0	0	0	0	1
C0248	0	0	0	0	0	0	0	0	1	0	0	0	0
C0249	0	0	0	0	0	0	0	0	1	0	0	0	0
C0270	0	0	0	0	1	0	0	0	0	0	0	0	1
C0271	0	0	0	0	1	0	0	0	0	0	0	0	0
C0272	0	0	0	0	1	0	0	0	0	0	1	0	0
C0274	0	0	0	0	0	0	0	0	1	0	0	0	1
C0276	0	0	0	0	0	0	0	0	1	0	0	0	0
C0277	0	0	0	0	0	0	0	0	0	0	1	0	0
C0291	0	0	0	0	0	0	0	0	0	0	1	0	0
C0292	0	0	0	0	0	1	0	0	0	0	0	0	0
C0304	0	0	0	0	0	0	1	0	0	0	0	0	0
C0306	0	0	0	0	0	0	0	0	0	0	1	0	0
C0308	0	0	0	0	0	0	1	0	0	0	0	0	0
C0317	0	0	0	0	0	0	1	0	0	0	0	0	0
C0323	0	0	0	0	0	0	0	0	0	0	0	0	1
C0337	0	0	0	0	0	0	1	0	0	0	0	0	0
C0338	0	0	0	0	1	0	0	0	1	0	0	0	1
C0352	0	0	0	0	0	0	0	0	0	0	0	0	0
C0355	0	0	0	0	0	0	0	0	0	0	1	0	0
C0358	0	0	0	1	0	0	0	0	1	0	1	0	0
C0362	0	1	0	0	0	0	1	0	1	0	0	0	0
C0363	0	0	0	0	0	0	1	0	0	0	1	0	0
C0367	0	0	0	0	0	0	0	0	1	0	1	0	0
C0368	0	0	0	0	0	0	0	0	0	0	1	0	0
C0371	0	0	0	0	0	0	0	0	0	0	0	0	1
C0373	0	0	0	1	1	0	1	0	0	0	0	0	0
C0374	0	0	0	1	0	0	0	0	0	0	0	0	0
C0375	0	0	0	1	1	0	1	0	0	0	0	0	0
C0377	0	0	0	0	0	0	0	0	1	0	1	0	0
C0379	0	0	0	1	0	0	0	0	0	0	0	0	1
C0380	0	0	0	1	1	0	0	0	0	0	1	0	0
C0381	0	0	0	1	0	0	0	0	0	0	1	0	1
C0385	0	0	0	0	0	0	0	0	0	0	0	0	1
C0386	0	1	0	0	0	0	0	0	0	0	1	0	0
C0388	0	0	0	0	0	0	0	0	0	0	1	0	0
C0389	0	0	0	0	0	0	0	0	0	0	1	0	0
C0390	0	1	0	0	0	0	0	0	0	0	0	0	0
C0391	0	0	0	0	0	0	1	0	0	0	1	0	0
C0392	0	0	0	0	0	0	0	0	0	0	1	0	0
C0396	0	1	0	0	0	0	0	0	0	0	1	0	1
C0398	0	0	0	1	0	0	0	0	0	0	1	0	0
C0406	0	0	0	0	0	0	0	0	0	0	1	0	0
C0408	0	0	0	0	0	0	0	0	0	0	0	0	1
C0411	0	0	0	0	0	0	0	0	0	0	1	0	1
C0412	0	0	0	1	0	0	1	0	0	0	0	0	1
C0413	0	0	0	1	0	0	0	0	0	0	1	0	0
C0414	0	0	0	1	0	0	0	0	0	0	0	0	0
C0416	0	0	0	0	0	0	0	0	0	0	1	0	0
C0420	0	0	0	1	0	0	1	0	0	0	0	0	1
C0421	0	0	0	0	0	0	0	0	0	0	1	0	0
C0425	0	0	0	0	0	0	0	0	1	0	0	0	0
C0428	0	0	1	0	0	0	0	0	0	0	1	0	0
C0430	0	0	0	0	0	1	0	0	0	0	0	0	0
C0431	0	0	0	0	0	0	0	0	0	0	0	0	0
C0435	0	0	0	0	0	0	0	0	0	0	0	0	1
C0436	0	0	0	0	0	0	0	0	0	0	1	0	1
C0438	0	0	0	0	0	0	0	0	0	0	0	0	0
C0439	0	0	0	0	0	0	1	0	0	0	0	0	1
C0443	0	0	0	0	0	0	0	0	0	0	0	1	0
C0444	0	0	0	0	0	1	0	0	0	0	0	0	0
C0446	0	0	0	0	1	0	0	0	0	0	1	0	0
C0461	0	0	0	0	0	0	0	0	0	0	0	0	1
C0465	0	0	1	1	1	0	0	0	0	0	1	0	0
C0467	0	0	0	0	0	0	1	0	0	0	0	0	1
C0477	0	0	0	0	0	0	0	0	0	0	1	0	1
C0478	0	0	0	0	0	0	0	0	0	0	1	0	0
C0481	0	0	0	0	1	0	0	0	0	0	0	0	0
R5466	0	0	0	0	0	0	0	0	0	0	0	0	1
R5467	0	0	0	0	0	0	1	0	0	0	0	0	0
R5471	0	0	0	0	0	0	0	0	1	0	0	0	0
R5472	0	0	0	1	0	0	0	0	1	0	0	0	1
R5474	0	0	0	0	0	0	0	0	1	0	1	0	0
R5478	0	0	0	0	0	0	0	0	1	0	0	0	0
R5481	0	0	0	0	0	0	0	1	0	0	1	0	0
R5491	0	0	0	0	0	0	1	0	0	0	0	0	0
R5495	0	0	0	0	0	0	0	0	0	1	0	0	0
R5496	0	0	0	0	0	0	1	0	0	1	0	0	0
R5498	0	0	0	0	0	0	0	0	0	0	0	0	1
R5499	0	0	0	0	0	0	0	0	0	0	1	0	1
R5500	0	0	0	0	0	0	0	0	0	0	1	0	1
R5501	0	0	0	0	0	0	1	0	0	0	0	0	0
R5505	0	0	0	0	0	0	0	0	0	0	0	0	1
R5506	0	0	0	0	0	0	0	0	0	0	0	1	0
R5510	0	0	0	0	0	0	0	0	0	0	1	0	1
R5511	0	0	0	0	0	0	0	0	0	0	1	0	1
R5512	0	0	0	0	0	0	0	0	0	0	1	0	1
R5514	0	0	0	0	0	0	0	0	0	0	1	0	0
R5515	0	0	0	0	0	1	0	0	0	0	0	1	0
R5516	0	0	0	0	0	0	0	0	0	0	1	0	1
R5518	0	0	0	0	0	0	0	0	0	0	1	0	1
R5521	1	0	0	0	0	0	0	0	0	0	1	0	0
R5522	0	0	0	0	0	0	0	0	0	0	1	0	0
R5523	0	0	0	1	0	0	0	0	0	0	0	0	0
R5524	0	0	0	0	0	0	0	0	0	1	0	1	0
R5525	0	0	0	0	0	0	0	0	0	0	1	0	0
R5526	0	0	0	0	0	0	0	0	0	1	1	0	1
R5528	0	0	0	1	0	0	0	0	0	0	0	0	0
R5529	0	0	0	0	0	0	0	0	0	0	1	0	0
R5531	0	0	0	0	0	0	0	0	0	0	0	1	0
R5532	0	0	0	0	0	0	0	0	0	1	0	1	0
