# Supplementary material for: Potential Parasite Transmission in Multi-Host Networks Based on Parasite Sharing
Source: PLoS One. 2015 Mar 6;10(3):e0117909. doi: 10.1371/journal.pone.0117909 (PMC4352066; doi:10.1371/journal.pone.0117909)
Supplement: S3 Data — (TXT) [file pone.0117909.s003.txt]

(((Niviventer_fulvescens:0.22788955,((((((((Rattus_tanezumi:0.05299535,Rattus_losea:0.05477493):0.01227198,Rattus_argentiventer:0.08390254):0.00999575,Rattus_andamanensis:0.0596694):0.00690828,Rattus_exulans:0.08914961):0.02270331,(Bandicota_savilei:0.04035761,Bandicota_indica:0.05870323):0.08894526):0.02854112,(Berylmys_berdmorei:0.10260953,Berylmys_bowersi:0.12819789):0.0365909):0.01531223,(Rattus_norvegicus:0.04343823,Rattus_nitidus:0.03048067):0.05853656):0.04457217,Leopoldamys_edwardsi:0.17083124):0.02496832):0.02349797,((((Mus_cookii:0.08271138,Mus_caroli:0.16037227):0.02232139,Mus_cervicolor:0.09581586):0.03385951,Mus_fragilicauda:0.15008141):0.15232014,Chiropodomys_gliroides:0.26250694):0.06778608):0.03232295,Maxomys_surifer:0.18769843,Micromys_minutus:0.33104957);
